# Supplementary material for: Sodium–Glucose Cotransporter 2 Inhibitor Combined with Conventional Diuretics Ameliorate Body Fluid Retention without Excessive Plasma Volume Reduction
Source: Diagnostics (Basel). 2024 Jun 5;14(11):1194. doi: 10.3390/diagnostics14111194 (PMC11171863; doi:10.3390/diagnostics14111194)
Supplement: Supplementary file 1 [file diagnostics-14-01194-s001.zip]

Archive with 1 entries (1 files):
- diagnostics-2976886-supplementary.pdf
